# Supplementary material for: ERRα and HIF-1α Cooperate to Enhance Breast Cancer Aggressiveness and Chemoresistance Under Hypoxic Conditions
Source: Cancers (Basel). 2025 Jul 18;17(14):2382. doi: 10.3390/cancers17142382 (PMC12293820; doi:10.3390/cancers17142382)
Supplement: Supplementary file 1 [file cancers-17-02382-s001.zip]

Archive with 2 entries (2 files):
- cancers-3728766-File S1.pdf
- cancers-3728766-supplementary.pdf
